# Supplementary material for: Spatiotemporal genomic profiling of intestinal metaplasia reveals clonal dynamics of gastric cancer progression
Source: Cancer Cell. 2023 Dec 11;41(12):2019–2037.e8. doi: 10.1016/j.ccell.2023.10.004 (PMC10729843; doi:10.1016/j.ccell.2023.10.004)
Supplement: Table S1. Clinicopathological features of GCEP1000 cohort (DNA-seq and RNA-seq), single-cell, spatial transcriptomic and whole exome sequencing samples, related to Figure 1 [file mmc2.xlsx]

## Sheet: Sheet1
	Table S1. Clinicopathological features of GCEP1000 cohort (DNAseq and RNAseq), single-cell, spatial transcriptomic and whole exome sequencing samples. Related to Figure 1.
	DNAseq and/or RNAseq (GCEP1000)									RNAseq (GCEP1000)								Validation dataset (n=150 IM samples on targeted DNA sequencing)
	Site	Antrum	Antrum	Body	Body	Cardia	Cardia			Site	Antrum	Antrum	Body	Body	Cardia	Cardia		Site	Antrum
	Type	Normal	IM	Normal	IM	Normal	IM			Type	Normal	IM	Normal	IM	Normal	IM		Type	IM
	Samples (n)	44	642	31	274	29	236			Samples (n)	24	31	12	54	10	52		Samples (n)	150
	Age (average)	56	61.2632	56	61.9599	55.5517	62.7669			Age (average)	55.67	61.23	55	61.65	53.5	64.12		Age (average)	65.91
	BMI (average)	23.9324	23.5607	23.7133	23.8311	23.7342	24.0467			BMI (average)	24.07	22.45	23.53	23.1	23.55	24.08		BMI (average)	24.1
	Gender									Gender								Gender
	Male	28 (64)	324 (50)	20 (65)	138 (50)	18 (62)	131 (56)			Male	17 (71)	14 (45)	10 (83)	23 (43)	8 (80)	28 (54)		Male	94 (63)
	Female	16 (36)	318 (50)	11 (35)	136 (50)	11 (38)	105 (44)			Female	7 (29)	17 (55)	2 (17)	31 (57)	2 (20)	24 (46)		Female	56 (37)
	Alcohol									Alcohol								Alcohol
	0	33 (75)	527 (82)	26 (84)	227 (83)	24 (83)	188 (80)			0	15 (62.5)	27 (87)	8 (67)	46 (85.2)	6 (60)	38 (73)		0	102 (68)
	1	7 (16)	54 (8)	1 (3)	20 (7)	1 (3)	29 (12)			1	5 (20.8)	2 (6.5)	0 (0)	4 (7.4)	0 (0)	9 (17)		1	9 (6)
	2	4 (9)	61 (10)	4 (13)	27 (10)	4 (14)	19 (8)			2	4 (16.7)	2 (6.5)	4 (33)	4 (7.4)	4 (40)	5 (10)		2	39 (26)
	Smoking									Smoking								Smoking
	0	32 (73)	494 (77)	21 (68)	213 (78)	20 (69)	177 (75)			0	16 (67)	26 (84)	6 (50)	45 (83)	5 (50)	39 (75)		0	109 (73)
	1	10 (22)	86 (13)	8 (26)	39 (14)	7 (24)	42 (18)			1	7 (29)	2 (6)	5 (42)	6 (11)	4 (40)	9 (17)		1	20 (13)
	2	2 (5)	62 (10)	2 (6)	22 (8)	2 (7)	17 (7)			2	1 (4)	3 (10)	1 (8)	3 (6)	1 (10)	5 (10)		2	21 (14)
	Dysplasia/EGN									Dysplasia/EGN								Dysplasia/EGN
	No	44 (100)	570 (89)	31 (100)	192 (70)	29 (100)	135 (57)			No	24 (100)	22 (71)	12 (100)	46 (85)	10 (100)	44 (85)		No	148 (99)
	Yes	0 (0)	72 (11)	0 (0)	82 (30)	0 (0)	101 (42)			Yes	0 (0)	9 (29)	0 (0)	8 (15)	0 (0)	8 (15)		Yes	2 (1)
	HP Serology									HP Serology								HP Serology
	Negative	6 (14)	72 (11)	0 (0)	31 (11)	0 (0)	38 (16)			Negative	6 (25)	4 (13)	0 (0)	6 (11)	0 (0)	12 (23)		Negative	115 (77)
	Positive	38 (86)	570 (89)	31 (100)	243 (89)	29 (100)	198 (84)			Positive	18 (75)	27 (87)	12 (100)	48 (89)	10 (100)	40 (77)		Positive	25 (17)
																		Unknown	10 (7)
	OLGIM stages									OLGIM stages
	0	44 (100)	129 (20)	31 (100)	37 (14)	29 (100)	45 (19)			0	24 (100)	4 (13)	12 (100)	5 (9)	10 (100)	6 (12)		OLGIM stages
	1	0 (0)	270 (42)	0 (0)	113 (41)	0 (0)	80 (34)			1	0 (0)	13 (42)	0 (0)	17 (31)	0 (0)	21 (40)		2	73 (49)
	2	0 (0)	135 (21)	0 (0)	64 (23)	0 (0)	55 (23)			2	0 (0)	4 (13)	0 (0)	10 (19)	0 (0)	12 (23)		3	48 (32)
	3	0 (0)	99 (15)	0 (0)	50 (18)	0 (0)	50 (21)			3	0 (0)	8 (26)	0 (0)	16 (30)	0 (0)	10 (19)		4	29 (19)
	4	0 (0)	9 (1)	0 (0)	10 (4)	0 (0)	6 (3)			4	0 (0)	2 (6)	0 (0)	6 (11)	0 (0)	3 (6)
	Spatial transcriptomic samples
	Sample ID	Lauren classification	Age @ Surgery	BMI	Sex	Smoking	Alcohol	HP serology	Dysplasia
	NGCII498	Intestinal	67.6278	20.04	Female	No	No	Nil	Nil
	NGCII540	Intestinal	79.3889	23.25	Male	No	No	Nil	Nil
	NGCII541	Intestinal	81.3444	23.02	Male	No	Yes	Nil	Nil
	NGCII543	Intestinal	73.2306	16.5	Female	No	No	Nil	Nil
	NGCII521	Intestinal	62.2	31.74	Male	Yes	No	Nil	Nil
	NGCII519	Diffuse	83.3639	25.79	Male	No	No	Nil	Nil
	NGCII520	Diffuse	83.5694	22.31	Male	No	No	Present	Present
	NGCII545	Diffuse	59.7556	21.6	Male	No	No	Nil	Nil
	Single-cell RNAseq
	Sample ID	Biopsy site	Age	Height	Weight	BMI	Sex	Smoking	Alcohol	Dysplasia	EGN	HP_ histology	OLGIM
	SN066	Antrum	62	155	59	25	Female	No	No	0	0	Negative	Stage II
	SN251	Antrum	66	154	40	17	Male	Yes	No	0	0	Negative	Stage II
	SN244	Antrum	60	167	84	30	Male	No	No	0	0	Negative	Stage I
	SN020	Antrum	71	163	75	28	Male	No	No	0	0	Negative	Stage IV
	SN256	Antrum	52	159	55	22	Female	No	Yes	0	0	Negative	Stage I
	SN080	Antrum	51	160	70	27	Female	No	No	0	0	Negative	Stage 0
	SN239	Antrum	54	183	80	24	Male	No	No	0	0	Negative	Stage I
	SN213	Antrum	68	157	72	29	Female	No	No	0	0	Negative	Stage II
	SN245	Antrum	54	160	73	29	Female	No	No	0	0	Negative	Stage I
	SN249	Antrum	62	159	47	19	Female	No	No	0	0	Negative	Stage I
	SN124	Body	56	172	69	23	Male	No	No	0	0	Negative	Stage II
	ST011	Body	66	158	62	25	Female	No	No	0	0	Negative	Stage II
	SN061	Body	72	157	74	30	Female	No	No	0	0	Negative	Stage I
	ST016	Body	68	162	60	23	Male	Yes	No	0	0	Negative	Stage II
	SN100	Antrum	58	154	59	25	Male	No	No	0	0	Negative	Stage II
	SN147	Antrum	62	167	61	22	Male	Yes	No	0	0	Negative	Stage II
	SN162	Antrum	68	155	56	23	Male	No	No	0	0	Negative	Stage III
	SN168	Antrum	58	148	43	20	Male	Yes	No	0	0	Negative	Stage II
	SN176	Antrum	75	172	72	24	Female	No	No	0	0	Negative	Stage I
	SN184	Antrum	72	169	77	27	Male	Yes	No	0	0	Negative	Stage II
	ST046	Antrum	69	165	69	25	Male	Yes	No	0	0	Negative	Stage II
	ST068	Antrum	73	162	78	30	Male	Yes	No	0	0	Negative	Stage II
	ST025	Body	66	165	59	22	Male	Yes	No	0	0	Negative	Stage II
	SN201	Body	69	152	74	32	Male	Yes	No	0	0	Negative	Stage II
	Whole exome sequencing and RNAseq (South Korean concurrent early GC, dysplasia and adjacent normal)
								0: No 1: ex-smoker 2: current-smoker	0: No 1: ex-drinker 2: current-drinker
	Sample ID	Biopsy site	Age	Height (m)	Weight(kg)	BMI	Sex	Smoking	Alcohol	HP infection	AIM	BIM	OLGIM	WES	RNAseq
	SNU014	Antrum	83	1.52	73.4	31.7694	f	0	0	0	1	1	1	yes	yes
	SNU020	Antrum	77	1.68	60.4	21.4002	M	2	2	1	2	2	3	yes	yes
	SNU021	HB	69	1.67	56.3	20.1872	M	1	2	0	1	3	3	yes	yes
	SNU023	Antrum	77	1.47	58.2	26.9332	F	0	0	0	1	3	3	yes	yes
	SNU036	Antrum	70	1.67	67	24.0238	m	2	1	0	1	0	1	yes	no
	SNU040	LB	66	1.57	61.3	24.8692	f	0	0	1	2	1	2	yes	yes
	SNU044	Antrum	64	1.61	66.4	25.6163	m	0	0	1	3	1	3	yes	no
	SNU045	angle	54	1.65	62.8	23.067	m	1	2	1	1	0	1	yes	no
	SNU046	Antrum	78	1.58	73.75	29.5425	f	0	0	0	1	0	1	yes	no
	SNU047	angle	77	1.71	56	19.1512	m	1	0	1	1	0	1	yes	yes
	SNU054	Antrum	82	1.7	62.9	21.7647	m	0	1	0	1	2	2	yes	yes
	SNU064	Antrum	81	1.57	66.1	26.8165	m	1	1	0	1	0	1	yes	yes
	SNU081	Antrum	75	1.44	56	27.0062	f	0	0	0	3	2	4	yes	yes
	SNU090	LB	84	1.63	61.4	23.1096	m	1	1	0	1	3	3	yes	yes
	SNU101	Antrum	78	1.65	74.3	27.2911	m	1	1	0	2	1	2	yes	yes
	SNU105	LB	80	1.57	62	25.1532	m	0	2	0	2	3	4	yes	yes
	SNU109	Antrum	79	1.53	58	24.7768	f	0	0	0	1	2	2	yes	yes
	SNU130	Antrum	48	1.66	66	23.9512	m	0	1	0	1	0	1	yes	yes
	SNU139	Antrum	61	1.77	67.2	21.4498	m	1	2	1	3	3	4	yes	yes
	SNU144	Antrum	73	1.59	62.3	24.643	f	0	0	1	1	0	1	yes	yes
	SNU166	MB	69	1.51	63.9	28.0251	f	0	0	0	0	2	2	yes	yes
	SNU173	MB	60	1.66	94.8	34.4027	m	0	1	0	0	1	1	yes	no
	SNU185	Antrum	65	1.6	62.5	24.4141	f	0	0	1	2	2	3	yes	yes
	SNU190	MB	72	1.56	75.2	30.9007	f	0	0	0	2	1	2	yes	yes
	SNU212	Antrum	66	1.65	61.5	22.5895	m	1	2	1	2	0	2	yes	yes
	SNU215	Antrum	65	1.7	76.5	26.4706	m	1	2	0	3	3	4	yes	no
	SNU221	Antrum	73	1.59	61.8	24.4452	m	0	1	1	3	0	3	yes	yes
	SNU222	Antrum	83	1.51	53.7	23.5516	f	0	0	0	2	0	2	yes	yes
