# Supplementary material for: Spatiotemporal genomic profiling of intestinal metaplasia reveals clonal dynamics of gastric cancer progression
Source: Cancer Cell. 2023 Dec 11;41(12):2019–2037.e8. doi: 10.1016/j.ccell.2023.10.004 (PMC10729843; doi:10.1016/j.ccell.2023.10.004)
Supplement: Table S2. Driver genes identified using dNdScv, MutSigCV and OncodriveFML, related to Figure 1 [file mmc3.xlsx]

## Sheet: Sheet1
	Table S2. Driver genes identified using dNdScv, MutSigCV and OncodriveFML. Related to Figure 1.
	gene_name	n_syn	n_mis	n_non	n_spl	n_ind	wmis_cv	wnon_cv	wspl_cv	wind_cv	pmis_cv	ptrunc_cv	pallsubs_cv	pind_cv	qmis_cv	qtrunc_cv	qallsubs_cv	pglobal_cv	qglobal_cv	dNdSCV (q<0.15)	MutSig CV (q<0.1)	OncodriveFML (q<0.1)
	SOX9	7	43	20	1	100	3.9111	43.315	43.315	66.2664	1.73057e-05	0	0	2.57149e-12	0.00120275	0	0	0	0	Yes	Yes	Yes
	ARID1A	17	63	61	5	108	1.84638	29.37	29.37	15.9666	0.0130288	0	0	0.000250709	0.196965	0	0	0	0	Yes	Yes	Yes
	ARID2	10	43	33	6	39	1.75643	16.6299	16.6299	7.17886	0.0663137	0	0	0.0128132	0.395916	0	0	0	0	Yes	Yes	Yes
	FBXW7	4	90	18	5	9	8.9397	14.4141	14.4141	4.29609	2.06724e-13	9.99312e-12	3.66374e-15	0.0589516	5.74691e-11	6.94522e-10	2.5463e-13	7.99361e-15	4.44444e-13	Yes	Yes	Yes
	CTNNB1	3	43	16	1	23	4.04075	15.682	15.682	9.93996	0.000265583	6.4397e-10	4.1897e-09	0.00461236	0.0123053	3.58047e-08	1.94123e-07	4.9605e-10	2.29837e-08	Yes	Yes	Yes
	KRAS	1	30	0	0	1	13.9015	0	0	1.77873	5.50436e-10	0.490183	1.04209e-09	0.29834	7.65106e-08	0.789535	5.79401e-08	7.11692e-09	2.82643e-07	Yes	Yes	Yes
	BCOR	21	50	16	2	35	1.2212	6.84978	6.84978	6.73608	0.419319	2.77698e-08	9.15133e-08	0.0158323	0.803935	1.28667e-06	3.63439e-06	3.09368e-08	1.07506e-06	Yes	Yes	Yes
	KDM6A	7	27	14	4	13	1.56333	7.41306	7.41306	3.11814	0.22166	3.18303e-07	7.52155e-07	0.0948202	0.62879	1.1061e-05	2.61374e-05	1.24496e-06	3.84554e-05	Yes	Yes	Yes
	PIGR	10	27	6	2	41	1.54293	7.37163	7.37163	18.1128	0.194933	0.000102793	0.000528768	0.000156088	0.595508	0.00285764	0.0113075	1.42868e-06	3.97172e-05	Yes	Yes	Yes
	CCND1	4	13	8	0	1	1.80525	21.9009	21.9009	1.14175	0.207637	1.43851e-07	8.97843e-07	0.37446	0.614076	5.71295e-06	2.77334e-05	5.34755e-06	0.000135147	Yes	Yes	Yes
	KMT2D	36	109	23	3	23	1.25651	3.85696	3.85696	1.40358	0.215371	7.68044e-07	3.58367e-06	0.234472	0.627186	2.3724e-05	8.30216e-05	1.25952e-05	0.000291789	Yes	Yes	Yes
	CDKN1B	1	4	2	1	14	1.37186	14.1139	14.1139	22.9681	0.666253	0.00338892	0.012645	0.000115629	0.955114	0.0523399	0.113397	2.11067e-05	0.000451359	Yes	Yes	Yes
	ERBB2	7	72	2	1	1	4.24595	1.81399	1.81399	0.269075	6.5267e-07	0.394866	2.60653e-06	0.612575	6.04807e-05	0.778531	6.5874e-05	2.29087e-05	0.000454901	Yes	Yes	Yes
	ERBB3	12	85	0	1	0	2.90333	0.30642	0.30642	0	2.49698e-05	0.172728	2.03747e-06	1	0.00138832	0.690553	5.66418e-05	2.87361e-05	0.000532576	Yes	Yes	Yes
	FOXA2	3	10	2	0	19	1.59783	10.0865	10.0865	13.8388	0.369576	0.02365	0.0713989	0.00122522	0.774185	0.288234	0.345694	0.000904895	0.0157226	Yes	Yes	No
	KLF5	2	25	0	0	3	4.61926	0	0	2.2137	0.000507553	0.412571	0.000853164	0.183806	0.0201571	0.789535	0.0165578	0.0015306	0.0250298	Yes	Yes	Yes
	RUNX1	4	15	3	1	8	1.86693	8.89729	8.89729	5.62094	0.169676	0.00299443	0.0106512	0.0359687	0.594952	0.0502896	0.105751	0.00339711	0.0524665	Yes	Yes	No
	FAT4	62	197	19	2	5	1.39573	2.62316	2.62316	0.33918	0.0170116	0.000449838	0.000893409	0.530773	0.197051	0.0113686	0.0165578	0.00410365	0.0600429	Yes	No	No
	FLG	80	207	4	0	13	1.11874	0.27707	0.27707	1.0816	0.385171	0.00212441	0.00178974	0.292607	0.774185	0.0421848	0.0310966	0.00447996	0.0622714	Yes	No	No
	TP53	2	19	2	2	4	3.12266	7.84262	7.84262	3.43105	0.0165262	0.00625487	0.00755122	0.104291	0.197051	0.0828025	0.0823173	0.00641568	0.0849314	Yes	No	Yes
	CIC	25	36	7	0	19	0.620398	2.36896	2.36896	2.55317	0.0634763	0.0625506	0.00769874	0.122536	0.392165	0.4091	0.0823173	0.00751493	0.0936433	Yes	No	No
	MAP3K1	6	27	5	2	10	1.6983	5.78033	5.78033	2.2337	0.160824	0.00151827	0.00643392	0.151826	0.594952	0.0324675	0.0813014	0.00774746	0.0936433	Yes	Yes	No
	BRAF	2	29	1	1	2	4.23928	1.89834	1.89834	0.881248	0.000849876	0.472105	0.00309548	0.376329	0.0295332	0.789535	0.0506202	0.00903406	0.101188	Yes	Yes	Yes
	ARID1B	15	34	7	1	11	1.27812	4.72761	4.72761	1.62338	0.398932	0.0012892	0.00557085	0.210854	0.774185	0.0298665	0.0742461	0.00909967	0.101188	Yes	No	Yes
	BCORL1	12	40	7	1	13	1.52737	4.20905	4.20905	2.45995	0.154755	0.00307526	0.0115197	0.13203	0.594952	0.0502896	0.106793	0.0113894	0.121779	Yes	No	No
	DDX3X	6	37	1	2	11	2.32389	2.37242	2.37242	5.60716	0.0164435	0.23346	0.0521546	0.0326098	0.197051	0.739141	0.308489	0.0125459	0.129177	Yes	Yes	Yes
	TAF1	8	57	1	0	2	2.19396	0.379847	0.379847	0.35444	0.0109223	0.290646	0.00441265	0.54219	0.196965	0.75417	0.0673777	0.0168322	0.16712	No	No	No
	FGFR2	3	25	4	1	1	2.99139	6.35952	6.35952	0.410642	0.0100415	0.00548382	0.00560852	0.548621	0.196965	0.0762251	0.0742461	0.0208735	0.200097	No	No	No
	PCDH15	19	70	11	3	2	1.56501	3.04084	3.04084	0.345208	0.0596121	0.00228324	0.00754106	0.546578	0.388933	0.042316	0.0823173	0.0267564	0.247943	No	No	Yes
	BAI3	20	73	1	2	1	1.76636	0.560708	0.560708	0.221903	0.013566	0.311356	0.00683526	0.639488	0.196965	0.75417	0.0823173	0.028118	0.252155	No	No	No
	SMAD3	0	8	2	1	2	2.68289	13.3008	13.3008	1.58666	0.145512	0.00529319	0.0180568	0.264074	0.586264	0.0762251	0.147641	0.0302587	0.262872	No	No	Yes
	NFKBIZ	4	12	3	0	12	1.33869	4.23457	4.23457	5.64048	0.54486	0.0647496	0.181553	0.0314028	0.907012	0.4091	0.541448	0.0351602	0.283105	No	Yes	No
	PPP2R1A	4	23	0	0	3	2.50019	0	0	1.71843	0.0266139	0.260744	0.0251697	0.229643	0.255127	0.75417	0.189966	0.0355666	0.283105	No	No	Yes
	BTBD11	12	42	0	0	3	1.89873	0	0	0.917535	0.0276745	0.144005	0.0164326	0.352641	0.25645	0.645699	0.138432	0.0356427	0.283105	No	No	No
	NF1	23	45	8	5	12	0.766439	1.90338	1.90338	1.42799	0.289981	0.0699634	0.0268201	0.235727	0.709601	0.421719	0.191179	0.038336	0.296039	No	No	Yes
	FBN2	48	64	1	3	2	0.614571	0.382982	0.382982	0.232035	0.0107939	0.0338308	0.0137339	0.609011	0.196965	0.329356	0.119313	0.0483763	0.363476	No	No	No
	MAP2K1	6	23	0	0	0	2.61755	0	0	0	0.0111508	0.201335	0.00868291	1	0.196965	0.722287	0.0894019	0.0498955	0.365025	No	No	No
	ZFP36L2	6	15	2	0	4	1.4714	9.42813	9.42813	2.73098	0.361863	0.0245784	0.0706819	0.138016	0.772301	0.288234	0.345694	0.0549214	0.391491	No	No	No
	WWOX	1	13	0	0	3	3.07617	0	0	2.44308	0.0417849	0.447122	0.0668575	0.167039	0.326838	0.789535	0.345694	0.061364	0.42648	No	No	No
	OR10A4	3	18	0	0	0	3.51101	0	0	0	0.00500996	0.493356	0.0115244	1	0.139277	0.789535	0.106793	0.0629613	0.426908	No	No	No
	TTN	273	878	61	9	26	1.19654	1.05715	1.05715	0.244136	0.00833701	0.679687	0.0250917	0.576307	0.196965	0.888591	0.189966	0.0757201	0.501195	No	No	No
	CDH8	25	66	6	2	4	1.51881	2.23405	2.23405	1.68979	0.0589466	0.0643454	0.0692077	0.222698	0.388933	0.4091	0.345694	0.079722	0.515412	No	No	No
	XIRP2	28	94	2	0	2	1.301	0.319021	0.319021	0.190399	0.197233	0.0631878	0.0262897	0.637484	0.595988	0.4091	0.191179	0.0852845	0.538843	No	No	No
	SPTA1	38	149	21	3	2	1.49095	1.78482	1.78482	0.279305	0.0194652	0.0291689	0.0300668	0.58073	0.203257	0.300331	0.203868	0.0881381	0.544498	No	No	No
	CACNA1E	36	131	4	3	1	1.53726	0.922247	0.922247	0.14605	0.0149852	0.842406	0.0285672	0.692804	0.197051	0.951377	0.198542	0.0974235	0.588777	No	No	No
	PXDN	76	116	0	2	6	0.909663	0.277564	0.277564	1.3701	0.518505	0.0259204	0.0816822	0.253988	0.888589	0.288234	0.359751	0.101146	0.598269	No	No	No
	ERBB4	13	55	6	3	2	1.73999	2.55339	2.55339	0.516362	0.0435	0.0343572	0.0483124	0.476674	0.326838	0.329356	0.295943	0.109872	0.636208	No	No	No
	AHNAK2	19	66	2	0	7	1.7912	1.37088	1.37088	0.408163	0.0141701	0.682822	0.048969	0.4939	0.196965	0.888591	0.295943	0.114205	0.636208	No	No	No
	HLA-B	1	0	0	0	1	0	0	0	0.931016	0.0195473	0.505365	0.0590998	0.41024	0.203257	0.789535	0.342287	0.114426	0.636208	No	No	No
	TGM2	9	7	3	0	0	0.407741	2.67091	2.67091	0	0.0564352	0.171027	0.0252833	1	0.388933	0.690553	0.189966	0.118265	0.644663	No	No	No
	RYR2	55	190	14	4	3	1.43756	1.23141	1.23141	0.203835	0.0129158	0.449383	0.0442001	0.619682	0.196965	0.789535	0.279264	0.125928	0.6704	No	No	No
	CDKN2A.p16INK4a	1	3	1	0	2	0.848278	7.94977	7.94977	4.30521	0.834586	0.138007	0.29113	0.107346	0.997198	0.645699	0.655766	0.13956	0.6704	No	No	No
	MAP2K7	4	16	1	1	3	1.87206	4.30924	4.30924	2.19454	0.16245	0.117287	0.173931	0.185317	0.594952	0.603997	0.531871	0.142944	0.6704	No	No	No
	PIGA	3	12	0	0	5	1.58891	0	0	3.48411	0.357718	0.329313	0.340397	0.0956602	0.770895	0.75417	0.690732	0.144076	0.6704	No	No	No
	SYNE1	89	241	15	3	16	1.12442	0.688224	0.688224	0.61461	0.335506	0.131172	0.0807823	0.408601	0.760072	0.628721	0.359751	0.145597	0.6704	No	No	No
	SPOP	2	14	0	0	1	2.49052	0	0	0.901223	0.0729842	0.326002	0.0806663	0.415941	0.405792	0.75417	0.359751	0.147451	0.6704	No	No	No
	GSDMC	4	14	4	0	1	1.88454	4.63364	4.63364	0.663966	0.169107	0.0283243	0.0716329	0.469004	0.594952	0.300331	0.345694	0.147599	0.6704	No	No	No
	NOTCH1	28	59	6	0	5	1.33898	2.80974	2.80974	0.661109	0.184598	0.0397897	0.0835256	0.4058	0.594952	0.368717	0.359751	0.148611	0.6704	No	No	Yes
	GYPC	1	10	0	0	0	4.16481	0	0	0	0.0131454	0.609142	0.034139	1	0.196965	0.850962	0.225968	0.149437	0.6704	No	No	No
	VEGFA	5	4	1	1	1	0.388633	2.68836	2.68836	0.818302	0.116057	0.26158	0.0841145	0.432819	0.535854	0.75417	0.359751	0.157021	0.6704	No	No	No
	PKHD1	20	83	4	3	4	1.68689	1.47735	1.47735	0.331739	0.0212267	0.384323	0.0703627	0.537759	0.21075	0.778531	0.345694	0.161737	0.6704	No	No	No
	MCL1	4	6	1	1	2	0.82372	5.2002	5.2002	1.92569	0.732254	0.0827792	0.165527	0.228913	0.965317	0.469645	0.528926	0.161911	0.6704	No	No	No
	CHD4	16	52	0	1	2	1.13755	0.205473	0.205473	0.348232	0.630925	0.0486042	0.07021	0.545132	0.947006	0.391653	0.345694	0.163161	0.6704	No	No	No
	PIK3CA	5	30	3	0	4	2.05366	1.18192	1.18192	1.26458	0.0601586	0.809182	0.139672	0.279632	0.388933	0.943395	0.479369	0.165708	0.6704	No	No	No
	SMAD2	1	13	0	0	0	2.97929	0	0	0	0.0484184	0.278794	0.03914	1	0.354218	0.75417	0.253045	0.165978	0.6704	No	No	No
	ACVR2A	6	14	0	1	7	1.34031	0.767287	0.767287	4.60255	0.496782	0.795348	0.714793	0.0556433	0.876249	0.941624	0.926396	0.168025	0.6704	No	No	No
	MDN1	18	84	7	1	11	1.64493	1.3078	1.3078	0.664203	0.0341786	0.5284	0.101304	0.395334	0.298478	0.79925	0.402323	0.168913	0.6704	No	No	No
	SDK1	40	106	2	5	1	1.5102	1.55953	1.55953	0.152646	0.0197408	0.301752	0.0603626	0.687503	0.203257	0.75417	0.342465	0.173554	0.6704	No	No	No
	EGFR	5	21	0	0	2	1.72398	0	0	0.558148	0.184124	0.156823	0.0911206	0.462502	0.594952	0.678589	0.371218	0.175598	0.6704	No	No	No
	HMCN1	64	161	26	2	8	0.989083	1.57837	1.57837	0.479714	0.94003	0.0501872	0.0921367	0.462355	0.997198	0.391653	0.371218	0.177041	0.6704	No	No	Yes
	LRP1B	56	186	13	10	5	1.36235	1.47105	1.47105	0.367346	0.0343572	0.128036	0.0824549	0.51679	0.298478	0.628721	0.359751	0.177079	0.6704	No	No	No
	PTEN	2	13	1	1	2	2.52196	2.91799	2.91799	1.67306	0.0729365	0.246369	0.167646	0.254297	0.405792	0.752645	0.529609	0.177142	0.6704	No	No	No
	CUBN	49	77	1	3	4	0.766449	0.397552	0.397552	0.373023	0.143656	0.0422338	0.0834823	0.517392	0.586264	0.378742	0.359751	0.178909	0.6704	No	No	No
	RNF43	4	15	0	0	5	1.29026	0	0	2.15535	0.582254	0.162856	0.255751	0.171325	0.928716	0.685971	0.623674	0.180863	0.6704	No	No	No
	FOXQ1	1	6	1	0	2	1.32863	16.0508	16.0508	1.67306	0.670437	0.0634089	0.178014	0.254297	0.955114	0.4091	0.537912	0.185381	0.674534	No	No	No
	ABCA13	45	131	4	1	2	1.20728	0.510443	0.510443	0.133607	0.259433	0.117323	0.0668549	0.684136	0.680401	0.603997	0.345694	0.186831	0.674534	No	No	No
	RHOA	1	8	0	0	1	2.91635	0	0	1.74206	0.0804674	0.552304	0.156025	0.301818	0.422075	0.816201	0.510293	0.190986	0.675704	No	No	No
	ASXL1	8	34	3	0	8	1.72676	2.0392	2.0392	1.75335	0.106366	0.310255	0.237355	0.200056	0.528031	0.75417	0.618073	0.192186	0.675704	No	No	No
	ATM	8	47	6	1	9	1.81758	1.98376	1.98376	0.994972	0.06348	0.17388	0.153735	0.313711	0.392165	0.690553	0.508789	0.194447	0.675704	No	No	Yes
	GATA6	8	19	1	0	6	1.44418	2.28232	2.28232	3.40227	0.332453	0.480293	0.539613	0.0944968	0.760072	0.789535	0.833543	0.202748	0.684675	No	No	No
	TM9SF3	0	5	0	1	7	1.40795	2.65191	2.65191	4.00968	0.655001	0.447543	0.73372	0.0706269	0.953352	0.789535	0.926396	0.205207	0.684675	No	No	No
	AUTS2	25	26	3	0	2	0.569111	0.933061	0.933061	0.536442	0.0402035	0.908442	0.112648	0.469749	0.326838	0.967613	0.437515	0.20844	0.684675	No	No	No
	BCL9	15	24	4	0	5	0.710834	1.94658	1.94658	1.18416	0.283307	0.263438	0.185115	0.287362	0.709543	0.75417	0.541448	0.209258	0.684675	No	No	Yes
	ZC3H12A	8	10	2	0	4	0.648502	2.08557	2.08557	2.25306	0.328595	0.381478	0.319878	0.170022	0.760072	0.778531	0.673682	0.21274	0.684675	No	No	No
	TRAF3IP2	2	8	2	1	2	1.30351	4.54306	4.54306	1.17551	0.650179	0.062635	0.172556	0.320825	0.953352	0.4091	0.531871	0.215567	0.684675	No	No	No
	BRD8	3	11	2	3	1	1.04997	3.65313	3.65313	0.273429	0.925608	0.0445829	0.0910489	0.610268	0.997198	0.387314	0.371218	0.216157	0.684675	No	No	No
	ZNF217	6	21	0	0	2	1.7498	0	0	0.644345	0.154976	0.233973	0.127931	0.435886	0.594952	0.739141	0.467957	0.216732	0.684675	No	No	No
	GNA13	0	10	0	0	1	3.09741	0	0	0.894071	0.0797712	0.529	0.138218	0.417336	0.422075	0.79925	0.479369	0.222241	0.690423	No	No	No
	NBEA	27	76	14	1	5	1.09199	1.90645	1.90645	0.573395	0.683239	0.0509505	0.133998	0.433823	0.955114	0.391653	0.479369	0.223518	0.690423	No	No	No
	AXIN2	5	15	0	2	7	1.28223	2.75271	2.75271	2.80298	0.574127	0.25152	0.502076	0.119663	0.922586	0.75417	0.811495	0.22903	0.699673	No	No	No
	CDH1	4	18	0	1	5	1.92656	1.52532	1.52532	1.9137	0.134844	0.709081	0.326926	0.192982	0.567978	0.894345	0.679199	0.237422	0.717427	No	No	No
	RBM10	9	11	3	0	3	0.562481	1.56907	1.56907	1.08902	0.174955	0.506847	0.207879	0.318502	0.594952	0.789535	0.566573	0.245965	0.73525	No	No	No
	CDKN2A.p14arf	1	4	0	0	2	1.08375	0	0	5.08209	0.91272	0.487769	0.769775	0.0886876	0.997198	0.789535	0.926396	0.251525	0.737912	No	No	No
	ELF3	1	8	0	0	2	1.96723	0	0	1.81698	0.27544	0.36576	0.290097	0.239298	0.702498	0.770609	0.655766	0.254602	0.737912	No	No	No
	CLASP1	13	15	1	1	2	0.489529	0.514743	0.514743	0.439193	0.0507176	0.336309	0.139217	0.505507	0.361525	0.75417	0.479369	0.257144	0.737912	No	No	No
	PTPRT	34	65	12	0	1	0.985998	1.98966	1.98966	0.23132	0.945705	0.0521265	0.113313	0.633809	0.997198	0.391653	0.437515	0.260962	0.737912	No	No	No
	TP63	4	22	1	3	0	2.13891	3.92647	3.92647	0	0.0708297	0.0476312	0.0721232	1	0.405792	0.391653	0.345694	0.261763	0.737912	No	No	No
	RIMS2	13	59	7	0	1	1.75133	1.52013	1.52013	0.247046	0.0390074	0.371792	0.118801	0.624682	0.326838	0.77133	0.445955	0.267226	0.737912	No	Yes	Yes
	EP400	25	47	7	2	2	0.946688	2.14964	2.14964	0.213898	0.820018	0.0632023	0.120312	0.620941	0.997198	0.4091	0.445955	0.268509	0.737912	No	No	No
	NEB	55	142	6	3	10	1.05796	0.574754	0.574754	0.396386	0.717529	0.0988888	0.150658	0.496284	0.963638	0.528675	0.504615	0.268672	0.737912	No	No	Yes
	PTPRD	18	56	8	1	4	1.26592	2.14647	2.14647	0.706657	0.352974	0.0712978	0.190387	0.396929	0.770895	0.421719	0.545645	0.270745	0.737912	No	No	No
	PREX2	20	67	2	3	5	1.44273	1.09162	1.09162	1.05152	0.121903	0.860593	0.280431	0.311621	0.535854	0.953166	0.655766	0.300388	0.810756	No	No	No
	MAP2K4	1	9	0	0	1	2.2116	0	0	0.822284	0.187941	0.359949	0.20532	0.431972	0.594952	0.770609	0.565139	0.303557	0.811433	No	No	No
	AJUBA	5	12	0	0	3	1.1542	0	0	1.88103	0.757217	0.23088	0.426572	0.212877	0.972651	0.739141	0.766236	0.308656	0.813855	No	No	No
	GINS1	1	0	1	0	0	0	1.58532	1.58532	0	0.0432403	0.69781	0.0915017	1	0.326838	0.888591	0.371218	0.310319	0.813855	No	No	No
	TGFBR2	2	14	1	0	2	2.20315	2.46088	2.46088	1.13983	0.123362	0.46075	0.288222	0.326748	0.535854	0.789535	0.655766	0.316676	0.822765	No	No	No
	AMOT	5	17	4	0	3	1.14055	2.79934	2.79934	0.934448	0.762727	0.120422	0.284524	0.349004	0.972651	0.608676	0.655766	0.328645	0.842566	No	No	No
	HSPG2	40	105	5	4	5	1.33565	1.60738	1.60738	0.384744	0.104779	0.219743	0.198545	0.508548	0.528031	0.733642	0.551956	0.332487	0.842566	No	No	No
	CREBBP	14	42	1	0	2	1.35834	0.356496	0.356496	0.276675	0.282225	0.241367	0.174102	0.58221	0.709543	0.745555	0.531871	0.333389	0.842566	No	No	No
	PPP6C	0	6	1	0	2	2.10929	3.59644	3.59644	1.97061	0.303801	0.332208	0.463862	0.224837	0.728074	0.75417	0.790036	0.340054	0.844896	No	No	No
	DNAH7	17	76	6	1	5	1.51725	1.16207	1.16207	0.419825	0.0878619	0.736332	0.211957	0.492752	0.452326	0.909779	0.569306	0.34039	0.844896	No	No	No
	ARHGAP5	4	23	2	0	7	1.62935	1.67359	1.67359	1.57399	0.252542	0.544044	0.508453	0.22339	0.668634	0.813142	0.817052	0.360652	0.878216	No	No	No
	PLXNB2	19	48	4	1	3	1.36823	2.13715	2.13715	0.551319	0.218838	0.158663	0.254712	0.451958	0.627186	0.678589	0.623674	0.363982	0.878216	No	No	No
	HLA-C	0	4	0	0	3	1.31556	0	0	2.71817	0.732669	0.559258	0.769171	0.149705	0.965317	0.818283	0.926396	0.364046	0.878216	No	No	No
	KMT2C	28	74	10	4	7	1.00269	1.6583	1.6583	0.476094	0.990024	0.130356	0.251786	0.465144	0.997198	0.628721	0.623674	0.368283	0.878216	No	No	No
	SMAD4	3	6	2	1	0	0.782313	4.08322	4.08322	0	0.679095	0.0751032	0.117736	1	0.955114	0.434973	0.445955	0.369609	0.878216	No	No	No
	SF3B1	9	32	1	0	1	1.32827	0.334067	0.334067	0.258972	0.399666	0.219841	0.193935	0.618035	0.774185	0.733642	0.550143	0.374132	0.878339	No	No	No
	RYR3	78	178	22	5	1	1.02233	1.5279	1.5279	0.0693818	0.869257	0.0662765	0.158213	0.770958	0.997198	0.409441	0.511434	0.378605	0.878339	No	No	No
	PCDH10	38	60	1	0	4	0.967428	0.346467	0.346467	1.29859	0.870833	0.210307	0.455553	0.274318	0.997198	0.733642	0.790036	0.38486	0.878339	No	No	No
	SYNE2	25	83	11	1	12	1.32709	1.58835	1.58835	0.587074	0.188552	0.195875	0.30107	0.419571	0.594952	0.722287	0.664265	0.387668	0.878339	No	No	No
	CDHR4	9	14	0	0	1	0.789756	0	0	0.428338	0.555541	0.0948614	0.237901	0.541894	0.913268	0.517088	0.618073	0.393015	0.878339	No	No	No
	ZFP36L1	5	4	0	0	1	0.446177	0	0	0.996929	0.180529	0.429735	0.327383	0.398241	0.594952	0.789535	0.679199	0.395998	0.878339	No	No	No
	TNRC6B	13	18	2	1	5	0.638641	1.05462	1.05462	0.921371	0.200341	0.933218	0.387447	0.338665	0.598868	0.975319	0.747987	0.397701	0.878339	No	No	No
	PRKDC	17	49	5	4	4	1.1629	2.03288	2.03288	0.327479	0.569242	0.0942546	0.245277	0.539965	0.920054	0.517088	0.619882	0.400186	0.878339	No	No	No
	SRSF2	1	9	0	0	1	1.89283	0	0	1.52234	0.29354	0.504724	0.408409	0.324615	0.709601	0.789535	0.758126	0.400458	0.878339	No	No	No
	PLEC	37	105	3	0	8	1.27039	0.77696	0.77696	0.577091	0.192242	0.66211	0.317123	0.426432	0.594952	0.888591	0.673682	0.405799	0.878339	No	No	No
	CCDC155	0	10	0	0	0	2.74833	0	0	0	0.120315	0.392603	0.137124	1	0.535854	0.778531	0.479369	0.409571	0.878339	No	No	No
	COL11A1	22	53	5	7	5	1.05441	1.59128	1.59128	0.928969	0.827868	0.200764	0.41358	0.336986	0.997198	0.722287	0.760628	0.414017	0.878339	No	No	No
	MUC16	188	410	13	4	18	0.918731	0.704767	0.704767	0.419304	0.336291	0.14656	0.291691	0.482717	0.760072	0.646725	0.655766	0.416835	0.878339	No	No	No
	APC	13	34	7	0	7	0.868447	1.57128	1.57128	0.831825	0.648669	0.336392	0.400694	0.354037	0.953352	0.75417	0.757775	0.418901	0.878339	No	No	Yes
	PARK2	0	7	0	0	1	2.26045	0	0	0.725233	0.245248	0.46041	0.315555	0.453801	0.663168	0.789535	0.673682	0.421509	0.878339	No	No	No
	CYP4B1	4	19	0	0	0	1.83899	0	0	0	0.161981	0.267557	0.144099	1	0.594952	0.75417	0.48853	0.423255	0.878339	No	No	No
	NOTCH3	23	61	2	0	5	1.36509	0.935157	0.935157	0.727732	0.178525	0.926564	0.372899	0.38659	0.594952	0.975319	0.733048	0.423372	0.878339	No	No	No
	CACNA1C	24	63	2	0	1	1.30048	0.525258	0.525258	0.152923	0.24879	0.334952	0.215472	0.687284	0.665034	0.75417	0.570488	0.430933	0.887403	No	No	Yes
	LOR	3	3	0	0	2	0.62555	0	0	2.15948	0.506103	0.686548	0.749421	0.208927	0.876249	0.888591	0.926396	0.446899	0.913514	No	No	No
	TLR4	3	17	1	0	1	2.06377	1.29662	1.29662	0.402332	0.119886	0.816761	0.290022	0.55186	0.535854	0.943395	0.655766	0.453308	0.914033	No	No	No
	RNF213	45	71	3	5	6	0.797718	1.23818	1.23818	0.385724	0.232016	0.585798	0.319492	0.505829	0.65152	0.843791	0.673682	0.456153	0.914033	No	No	No
	SEMG2	3	7	2	0	2	0.972706	2.70489	2.70489	1.15938	0.961373	0.269676	0.501061	0.323479	0.997198	0.75417	0.811495	0.457016	0.914033	No	No	No
	ARHGAP35	14	32	0	1	6	1.0539	0.458623	0.458623	1.35184	0.862233	0.394368	0.642668	0.2567	0.997198	0.778531	0.902018	0.46225	0.917896	No	No	No
	TERT	14	25	2	1	2	0.890122	2.33247	2.33247	0.596573	0.71502	0.221676	0.374435	0.450233	0.963638	0.733642	0.733048	0.468715	0.924134	No	No	No
	PCBP1	6	9	0	0	2	0.979759	0	0	1.89333	0.965946	0.486475	0.784819	0.231926	0.997198	0.789535	0.932392	0.492116	0.945726	No	No	No
	CD44	4	14	2	0	3	1.4213	1.81837	1.81837	1.36457	0.451095	0.484669	0.672035	0.273912	0.83603	0.789535	0.92488	0.495611	0.945726	No	No	No
	ETV6	2	15	1	0	0	2.51012	1.62805	1.62805	0	0.0669354	0.676057	0.184989	1	0.395916	0.888591	0.541448	0.497151	0.945726	No	No	No
	CBL	7	9	1	1	2	0.580387	1.06993	1.06993	0.745223	0.244502	0.931298	0.45434	0.408424	0.663168	0.975319	0.790036	0.498119	0.945726	No	No	No
	RPL22	1	0	0	0	0	0	0	0	0	0.0754643	0.581808	0.186975	1	0.411354	0.842409	0.541448	0.500491	0.945726	No	No	No
	GLI3	71	88	4	1	1	0.780104	0.815448	0.815448	0.213763	0.11794	0.649243	0.291866	0.644536	0.535854	0.884753	0.655766	0.502405	0.945726	No	No	No
	TG	37	98	10	1	5	1.21856	1.42429	1.42429	0.610254	0.287958	0.3162	0.453919	0.421632	0.709601	0.75417	0.790036	0.507837	0.945726	No	No	TG
	ZHX3	5	22	1	0	1	1.80909	1.21576	1.21576	0.348411	0.143872	0.85798	0.335859	0.574252	0.586264	0.953166	0.688608	0.51028	0.945726	No	No	No
	ZBTB16	5	20	2	0	0	1.90818	3.12751	3.12751	0	0.116062	0.202656	0.196983	1	0.535854	0.722287	0.551956	0.517009	0.945726	No	No	No
	GNB1	4	7	0	0	1	0.935335	0	0	0.991081	0.902544	0.241181	0.501846	0.399273	0.997198	0.745555	0.811495	0.522488	0.945726	No	No	No
	DSPP	7	12	0	0	4	0.847324	0	0	1.03828	0.704281	0.368673	0.641581	0.319429	0.962468	0.770609	0.902018	0.529777	0.945726	No	No	No
	PAPPA2	34	90	4	1	3	1.23589	0.899312	0.899312	0.565779	0.273828	0.821561	0.465741	0.447063	0.702498	0.943395	0.790036	0.534944	0.945726	No	No	No
	CA9	2	3	0	0	1	0.499295	0	0	0.734693	0.34618	0.352302	0.467408	0.451558	0.770895	0.770609	0.790036	0.539391	0.945726	No	No	No
	JAK2	10	13	3	1	0	0.548765	1.19334	1.19334	0	0.133808	0.76201	0.212978	1	0.567978	0.917051	0.569306	0.542362	0.945726	No	No	No
	STARD9	31	101	7	1	3	1.32464	1.17176	1.17176	0.215672	0.14945	0.691964	0.351109	0.611352	0.59353	0.888591	0.705528	0.544944	0.945726	No	No	No
	RYR1	86	189	4	5	5	1.12051	0.780492	0.780492	0.335343	0.373924	0.463763	0.405637	0.532743	0.774185	0.789535	0.758126	0.547168	0.945726	No	No	No
	IGF2	9	15	0	0	1	1.07093	0	0	1.42599	0.861152	0.375812	0.652714	0.335826	0.997198	0.773895	0.902758	0.551893	0.945726	No	No	No
	HEATR1	6	17	3	1	2	1.10727	2.35521	2.35521	0.315113	0.807626	0.184178	0.398814	0.561519	0.997198	0.721149	0.757775	0.559041	0.945726	No	No	No
	VPS13B	14	53	4	0	4	1.37912	0.94076	0.94076	0.336027	0.241934	0.912232	0.420464	0.535559	0.663168	0.967941	0.763981	0.560896	0.945726	No	No	No
	CCNE1	3	7	0	0	1	1.06558	0	0	0.822284	0.911327	0.273252	0.523821	0.431972	0.997198	0.75417	0.832128	0.562523	0.945726	No	No	No
	PPARGC1B	7	15	3	0	1	0.988182	2.55711	2.55711	0.330038	0.977169	0.194619	0.390861	0.582493	0.997198	0.722287	0.749375	0.564595	0.945726	No	No	No
	STAG2	5	20	2	2	4	1.25345	1.62973	1.62973	1.06528	0.592493	0.443696	0.728033	0.314228	0.928716	0.789535	0.926396	0.566212	0.945726	No	No	No
	DNAH8	22	77	6	1	6	1.29024	1.00974	1.00974	0.431804	0.262129	0.981967	0.478362	0.485207	0.681046	0.997419	0.796315	0.571109	0.945726	No	No	No
	HLA-A	1	2	0	0	1	0.459847	0	0	0.908491	0.371076	0.481884	0.561943	0.414533	0.774185	0.789535	0.850988	0.572333	0.945726	No	No	No
	TNXB	43	89	2	0	7	1.02497	0.506126	0.506126	0.557294	0.892237	0.29401	0.539926	0.434757	0.997198	0.75417	0.833543	0.574938	0.945726	No	No	No
	TRRAP	28	60	1	1	1	0.992804	0.393965	0.393965	0.0875541	0.974115	0.14231	0.316593	0.74872	0.997198	0.645699	0.673682	0.578265	0.945726	No	No	No
	TNS4	3	12	0	0	0	1.55773	0	0	0	0.379101	0.219672	0.240115	1	0.774185	0.733642	0.618073	0.582672	0.945726	No	No	No
	TET2	11	26	5	0	1	0.90141	1.93893	1.93893	0.166976	0.758592	0.231702	0.35613	0.676497	0.972651	0.739141	0.707172	0.58382	0.945726	No	No	No
	ALMS1	22	55	2	1	7	0.978666	0.553337	0.553337	0.567589	0.929394	0.296301	0.558819	0.431166	0.997198	0.75417	0.850988	0.583853	0.945726	No	No	No
	SACS	30	76	5	0	13	0.989893	0.72074	0.72074	0.959272	0.961385	0.478191	0.761909	0.317795	0.997198	0.789535	0.926396	0.58554	0.945726	No	No	No
	STK19	3	3	0	0	0	0.391935	0	0	0	0.180136	0.218209	0.244835	1	0.594952	0.733642	0.619882	0.589359	0.945726	No	No	No
	GPR98	51	148	13	3	6	1.18058	1.34399	1.34399	0.321508	0.292115	0.31278	0.460964	0.537907	0.709601	0.75417	0.790036	0.593731	0.945726	No	No	No
	CSMD1	132	214	16	8	5	0.902226	1.07619	1.07619	0.473863	0.351787	0.742515	0.528067	0.470306	0.770895	0.913359	0.833543	0.594285	0.945726	No	No	No
	DMXL2	11	33	2	0	5	1.05158	0.524488	0.524488	0.556219	0.876005	0.357192	0.569366	0.439728	0.997198	0.770609	0.850988	0.597081	0.945726	No	No	No
	CDKN1A	0	7	0	0	0	2.61117	0	0	0	0.168408	0.505837	0.255247	1	0.594952	0.789535	0.623674	0.603793	0.945726	No	No	No
	RASA1	6	18	1	1	4	1.17087	1.08014	1.08014	1.28992	0.702591	0.922512	0.929041	0.275659	0.962468	0.975127	0.985173	0.604954	0.945726	No	No	No
	ATP8B1	7	12	2	0	3	0.704892	1.05191	1.05191	0.809805	0.425582	0.948439	0.687001	0.377437	0.810355	0.983829	0.926396	0.609295	0.945726	No	No	No
	HNRNPF	6	7	1	0	1	0.762828	2.39492	2.39492	0.812401	0.59524	0.460623	0.606725	0.434082	0.928716	0.789535	0.88436	0.614755	0.945726	No	No	No
	OBSCN	129	274	6	5	7	1.04882	0.740969	0.740969	0.265095	0.652375	0.318923	0.468906	0.568831	0.953352	0.75417	0.790036	0.619216	0.945726	No	No	No
	KCNQ2	28	35	0	1	1	0.777692	0.470012	0.470012	0.383608	0.312315	0.400863	0.478138	0.559355	0.742081	0.784788	0.796315	0.620168	0.945726	No	No	No
	APOBR	11	17	1	0	3	0.768128	0.772471	0.772471	0.923385	0.472578	0.795977	0.768574	0.351376	0.858671	0.941624	0.926396	0.623597	0.945726	No	No	No
	A2ML1	18	44	7	0	1	1.19881	1.80457	1.80457	0.232274	0.493509	0.200542	0.427218	0.633243	0.876249	0.722287	0.766236	0.624217	0.945726	No	No	No
	RRS1	7	7	0	0	0	0.519123	0	0	0	0.185252	0.284091	0.273514	1	0.594952	0.75417	0.655766	0.628098	0.945726	No	No	No
	MYC	3	7	0	0	1	1.13514	0	0	0.742767	0.823948	0.36707	0.625427	0.449664	0.997198	0.770609	0.891634	0.637996	0.945726	No	No	No
	KMT2B	25	65	2	0	3	1.08277	0.538842	0.538842	0.373298	0.725411	0.355359	0.539183	0.522748	0.965317	0.770609	0.833543	0.638788	0.945726	No	No	No
	PIK3R1	4	12	1	0	2	1.24791	0.673797	0.673797	0.922125	0.64665	0.700005	0.768161	0.367599	0.953352	0.888591	0.926396	0.639444	0.945726	No	No	No
	NFE2L2	2	7	0	0	1	1.20134	0	0	0.557688	0.760701	0.340003	0.566514	0.4986	0.972651	0.756167	0.850988	0.639556	0.945726	No	No	No
	NAV3	23	71	8	1	0	1.34682	1.68059	1.68059	0	0.187581	0.200317	0.2925	1	0.594952	0.722287	0.655766	0.652067	0.9459	No	No	No
	HRNR	18	25	2	0	1	0.705426	0.520066	0.520066	0.11854	0.245706	0.334273	0.409061	0.716814	0.663168	0.75417	0.758126	0.652953	0.9459	No	No	No
	TGIF1	1	6	0	0	1	1.31137	0	0	0.840693	0.684895	0.492226	0.693918	0.428106	0.955114	0.789535	0.926396	0.65765	0.9459	No	No	No
	TTBK2	1	16	1	0	0	2.32165	1.55083	1.55083	0	0.122549	0.710972	0.297925	1	0.535854	0.894345	0.662585	0.658686	0.9459	No	No	No
	IQGAP1	7	27	2	2	2	1.37673	1.70692	1.70692	0.40767	0.386029	0.389038	0.586583	0.518454	0.774185	0.778531	0.867394	0.66612	0.9459	No	No	No
	CDX2	4	4	1	0	0	0.566304	3.84425	3.84425	0	0.363926	0.286764	0.304943	1	0.772301	0.75417	0.667512	0.667102	0.9459	No	No	No
	LAMA1	59	98	3	4	2	0.870039	0.678334	0.678334	0.219739	0.394907	0.30568	0.499714	0.617025	0.774185	0.75417	0.811495	0.671113	0.9459	No	No	No
	ERCC2	8	21	0	1	2	1.21535	0.884678	0.884678	0.888197	0.602655	0.905231	0.845467	0.374818	0.928716	0.967613	0.951579	0.681067	0.9459	No	No	No
	FGFR1	6	17	0	1	2	1.23793	0.793173	0.793173	0.791473	0.608008	0.821282	0.81453	0.39694	0.928716	0.943395	0.939205	0.688385	0.9459	No	No	No
	ANK3	29	78	6	1	7	1.14142	1.32069	1.32069	0.540363	0.5274	0.518302	0.735502	0.440781	0.888589	0.796066	0.926396	0.689372	0.9459	No	No	No
	UBR5	10	44	4	2	3	1.35698	1.30584	1.30584	0.362099	0.328297	0.597429	0.617821	0.528021	0.760072	0.844847	0.891634	0.691649	0.9459	No	No	No
	FAT2	50	118	10	0	4	1.05966	1.44181	1.44181	0.310767	0.725992	0.309221	0.595596	0.54883	0.965317	0.75417	0.876062	0.692386	0.9459	No	No	No
	CUL3	3	15	2	0	1	1.53301	1.83384	1.83384	0.439478	0.378267	0.485705	0.625201	0.537772	0.774185	0.789535	0.891634	0.702692	0.9459	No	No	Yes
	CLSTN2	28	46	1	0	0	0.934935	0.294306	0.294306	0	0.773872	0.140235	0.336873	1	0.977892	0.645699	0.688608	0.703408	0.9459	No	No	No
	ACRC	6	10	0	1	2	0.97184	1.40208	1.40208	0.976759	0.951266	0.759787	0.9462	0.356503	0.997198	0.917051	0.985182	0.703896	0.9459	No	No	No
	SPEG	41	93	5	1	7	1.0714	1.19063	1.19063	0.723902	0.706271	0.695135	0.890204	0.382482	0.962468	0.888591	0.974318	0.70732	0.9459	No	No	No
	IKBKB	7	10	1	1	1	0.655941	0.849742	0.849742	0.446445	0.355248	0.831409	0.648934	0.535237	0.770895	0.943395	0.902018	0.714628	0.9459	No	No	No
	PTPRC	13	34	3	3	1	1.17567	1.7	1.7	0.258576	0.594254	0.290356	0.565932	0.618252	0.928716	0.75417	0.850988	0.717321	0.9459	No	No	No
	DNAH10	43	103	6	1	5	1.11465	0.856381	0.856381	0.377861	0.539404	0.697183	0.686267	0.511775	0.90334	0.888591	0.926396	0.71871	0.9459	No	No	No
	USH2A	44	89	5	2	4	0.857022	0.738067	0.738067	0.258625	0.397978	0.436908	0.6076	0.578902	0.774185	0.789535	0.88436	0.719261	0.9459	No	No	No
	CHEK2	2	5	1	1	0	0.731936	2.82157	2.82157	0	0.633608	0.260133	0.352764	1	0.947006	0.75417	0.705528	0.720328	0.9459	No	No	No
	APOB	67	133	11	0	4	0.87161	0.957764	0.957764	0.296195	0.356912	0.893657	0.646091	0.556845	0.770895	0.967613	0.902018	0.727562	0.9459	No	No	No
	PPM1D	0	4	1	0	1	1.10066	2.67408	2.67408	0.557688	0.905465	0.444014	0.738659	0.4986	0.997198	0.789535	0.926396	0.736174	0.9459	No	No	No
	KIAA1109	25	65	5	2	6	0.8634	0.761265	0.761265	0.405064	0.523003	0.508369	0.741148	0.496957	0.888589	0.789535	0.926396	0.736198	0.9459	No	No	No
	PKD1	60	113	3	0	6	1.00904	0.70252	0.70252	0.471132	0.954477	0.528199	0.806162	0.468911	0.997198	0.79925	0.93846	0.745759	0.9459	No	No	No
	CHD2	10	26	0	3	4	0.967198	0.86979	0.86979	0.739112	0.923045	0.825882	0.975988	0.38799	0.997198	0.943395	0.993864	0.746396	0.9459	No	No	No
	AKT1	5	10	0	0	0	0.981658	0	0	0	0.969493	0.171407	0.38296	1	0.997198	0.690553	0.744496	0.750534	0.9459	No	No	No
	FAT1	38	79	4	1	9	1.0424	1.09738	1.09738	0.662809	0.82956	0.84643	0.96724	0.397538	0.997198	0.951377	0.991097	0.752023	0.9459	No	No	No
	FAT3	107	208	11	0	3	0.904627	0.817411	0.817411	0.220888	0.398507	0.51233	0.633051	0.607782	0.774185	0.791266	0.897899	0.752255	0.9459	No	No	No
	RB1	6	13	2	1	2	0.915152	1.13831	1.13831	0.727575	0.841447	0.84871	0.939286	0.412979	0.997198	0.951377	0.985173	0.755249	0.9459	No	No	No
	ACVR1B	5	8	1	0	1	0.723795	0.996563	0.996563	0.617841	0.527079	0.997419	0.807385	0.4813	0.888589	0.997419	0.93846	0.755902	0.9459	No	No	No
	DNMT3A	6	16	0	1	2	1.1326	0.983501	0.983501	0.740326	0.768248	0.98742	0.953128	0.409678	0.975218	0.997419	0.988693	0.757675	0.9459	No	No	No
	ZFHX4	71	158	8	1	4	1.09781	0.948759	0.948759	0.373745	0.506388	0.880793	0.75541	0.517051	0.876249	0.964017	0.926396	0.757778	0.9459	No	No	No
	DNAH12	16	38	3	3	3	0.809617	1.00444	1.00444	0.327797	0.46244	0.992478	0.719178	0.54497	0.851379	0.997419	0.926396	0.75904	0.9459	No	No	No
	SUZ12	1	8	0	1	1	1.54159	1.82278	1.82278	0.456701	0.490325	0.617857	0.755241	0.531562	0.876249	0.858822	0.926396	0.767849	0.9459	No	No	No
	NOTCH2	14	37	4	0	3	0.993832	1.40636	1.40636	0.410144	0.983348	0.554899	0.817582	0.506203	0.997198	0.816201	0.939205	0.778981	0.9459	No	No	No
	HTR7	8	21	1	0	0	1.6194	1.72861	1.72861	0	0.19261	0.627303	0.415883	1	0.594952	0.867614	0.760628	0.780759	0.9459	No	No	No
	CASC3	5	9	0	1	1	0.715282	0.778158	0.778158	0.480055	0.501833	0.80789	0.796985	0.523439	0.876249	0.943395	0.93846	0.781888	0.9459	No	No	No
	RASA2	2	9	0	2	1	1.25644	1.9001	1.9001	0.397131	0.690003	0.471499	0.764626	0.553914	0.955114	0.789535	0.926396	0.787403	0.9459	No	No	No
	COL12A1	34	69	6	1	2	0.860198	0.761101	0.761101	0.2206	0.465672	0.495264	0.692005	0.616454	0.851689	0.789535	0.926396	0.790015	0.9459	No	No	No
	DMD	24	76	8	2	3	1.16975	1.0163	1.0163	0.275061	0.481946	0.965301	0.746834	0.573765	0.870006	0.99232	0.926396	0.791645	0.9459	No	No	No
	DST	31	86	10	2	9	0.987124	1.17251	1.17251	0.392418	0.949333	0.640549	0.860806	0.498897	0.997198	0.881547	0.960903	0.792446	0.9459	No	No	No
	INPP5D	13	29	2	0	1	1.27837	1.03003	1.03003	0.286892	0.43027	0.968709	0.721636	0.603301	0.813708	0.99232	0.926396	0.797401	0.9459	No	No	No
	EP300	11	27	2	2	3	0.897012	1.1652	1.1652	0.419825	0.746183	0.79121	0.869056	0.502046	0.972651	0.941624	0.960903	0.798184	0.9459	No	No	No
	DYNC1I1	6	11	1	0	1	0.832845	0.649974	0.649974	0.523156	0.690568	0.666392	0.874491	0.509266	0.955114	0.888591	0.960903	0.80559	0.9459	No	No	No
	LRRK2	25	59	4	2	2	0.988683	0.736329	0.736329	0.267372	0.960735	0.483131	0.760611	0.587527	0.997198	0.789535	0.926396	0.806826	0.9459	No	No	No
	HERC2	33	68	6	1	5	1.00698	1.24761	1.24761	0.349492	0.973189	0.601864	0.864915	0.525557	0.997198	0.845042	0.960903	0.812948	0.9459	No	No	No
	DENND2C	5	11	2	0	1	0.78206	1.19142	1.19142	0.363788	0.60755	0.828819	0.80153	0.567607	0.928716	0.943395	0.93846	0.813258	0.9459	No	No	No
	PAX9	8	15	0	0	0	1.25644	0	0	0	0.568736	0.300289	0.45816	1	0.920054	0.75417	0.790036	0.81577	0.9459	No	No	No
	IGFN1	22	66	3	1	1	1.25496	1.18374	1.18374	0.0911186	0.329329	0.759241	0.621328	0.744713	0.760072	0.917051	0.891634	0.8193	0.9459	No	No	No
	CNBD1	8	18	2	0	0	1.60164	1.40662	1.40662	0	0.218107	0.670723	0.466329	1	0.627186	0.888591	0.790036	0.822074	0.9459	No	No	No
	ZFHX3	39	73	4	0	5	1.01444	0.936703	0.936703	0.456208	0.941174	0.899716	0.986389	0.477409	0.997198	0.967613	0.997149	0.825547	0.9459	No	No	No
	COL22A1	26	52	3	2	2	1.01472	0.84417	0.84417	0.415438	0.94999	0.721628	0.921889	0.515193	0.997198	0.899608	0.985173	0.828573	0.9459	No	No	No
	LRP2	46	113	9	2	5	1.0056	0.900309	0.900309	0.362928	0.974054	0.750562	0.938387	0.518929	0.997198	0.917051	0.985173	0.837361	0.9459	No	No	No
	CALD1	4	12	1	0	1	1.01216	0.667392	0.667392	0.425641	0.980228	0.692783	0.912397	0.542905	0.997198	0.888591	0.985173	0.843325	0.9459	No	No	No
	PZP	15	34	4	0	2	0.998254	0.980025	0.980025	0.455777	0.995264	0.970903	0.999308	0.498986	0.998857	0.99232	0.999922	0.845629	0.9459	No	No	No
	ALDH5A1	2	9	0	0	0	1.39552	0	0	0	0.558473	0.364723	0.500613	1	0.913268	0.770609	0.811495	0.846998	0.9459	No	No	No
	MUC5B	65	127	5	0	6	1.0364	1.0892	1.0892	0.351674	0.812088	0.855501	0.963179	0.522299	0.997198	0.953166	0.991097	0.84869	0.9459	No	No	No
	TTK	7	13	1	1	1	0.830154	0.914107	0.914107	0.393891	0.664935	0.907245	0.910066	0.555204	0.955114	0.967613	0.985173	0.8502	0.9459	No	No	No
	CDH23	47	89	3	1	3	0.959444	0.821933	0.821933	0.301749	0.815788	0.698073	0.917663	0.558737	0.997198	0.888591	0.985173	0.855238	0.9459	No	No	No
	POLE	18	40	1	1	1	1.01444	0.606959	0.606959	0.147774	0.957891	0.470366	0.743461	0.691403	0.997198	0.789535	0.926396	0.856104	0.9459	No	No	No
	LRRC18	8	14	0	0	0	1.37215	0	0	0	0.436338	0.435645	0.514151	1	0.819608	0.789535	0.82146	0.856184	0.9459	No	No	No
	MKI67	14	36	2	0	3	0.987501	0.782352	0.782352	0.311291	0.966311	0.735031	0.942647	0.553597	0.997198	0.909779	0.985173	0.861246	0.9459	No	No	No
	CCND2	7	9	0	0	0	0.864268	0	0	0	0.754054	0.267927	0.533235	1	0.972651	0.75417	0.833543	0.86853	0.9459	No	No	No
	DNAH11	53	123	13	2	4	0.982675	1.04967	1.04967	0.298814	0.91405	0.868332	0.969706	0.555384	0.997198	0.956805	0.991097	0.871851	0.9459	No	No	No
	DNAH9	52	122	5	3	1	1.03809	0.777406	0.777406	0.0753195	0.818165	0.492724	0.706508	0.763324	0.997198	0.789535	0.926396	0.872305	0.9459	No	No	No
	CMYA5	37	76	8	0	1	0.898076	1.16965	1.16965	0.0830366	0.58599	0.691242	0.71776	0.753952	0.928716	0.888591	0.926396	0.873452	0.9459	No	No	No
	FRS2	1	6	0	0	0	1.12087	0	0	0	0.865162	0.302795	0.542702	1	0.997198	0.75417	0.833543	0.874399	0.9459	No	No	No
	DOCK3	19	44	4	1	2	0.965307	1.03972	1.03972	0.3328	0.893543	0.937738	0.982203	0.552616	0.997198	0.976372	0.996542	0.874447	0.9459	No	No	No
	B2M	0	3	0	0	0	2.05802	0	0	0	0.401017	0.598687	0.578274	1	0.774185	0.844847	0.859679	0.894999	0.957754	No	No	No
	MUC4	28	50	2	0	4	1.00793	1.0118	1.0118	0.249739	0.972567	0.987202	0.999364	0.584447	0.997198	0.997419	0.999922	0.898147	0.957754	No	No	Yes
	PCLO	38	105	9	1	3	1.06902	1.04446	1.04446	0.197137	0.71703	0.902403	0.936354	0.624542	0.963638	0.967613	0.985173	0.898532	0.957754	No	No	No
	FBN3	44	85	7	1	1	1.00015	1.26577	1.26577	0.12027	0.999353	0.549339	0.822545	0.715202	0.999353	0.816201	0.941019	0.900397	0.957754	No	No	No
	ARHGEF11	12	26	3	0	1	0.875	0.917994	0.917994	0.216224	0.685985	0.891719	0.921511	0.642996	0.955114	0.967613	0.985173	0.902632	0.957754	No	No	No
	CELSR3	29	74	3	1	1	1.13185	1.14316	1.14316	0.101856	0.557447	0.804339	0.838165	0.733216	0.913268	0.943395	0.947194	0.913756	0.965871	No	No	No
	PLXNA4	30	64	3	2	1	1.05443	1.16702	1.16702	0.178342	0.805161	0.752411	0.938731	0.668215	0.997198	0.917051	0.985173	0.919817	0.968595	No	No	No
	TCHH	2	12	1	0	1	0.993079	0.99493	0.99493	0.173847	0.990016	0.996333	0.999922	0.671446	0.997198	0.997419	0.999922	0.938876	0.984935	No	No	No
	MUC17	16	50	2	0	0	1.22432	1.51416	1.51416	0	0.45069	0.597941	0.704564	1	0.83603	0.844847	0.926396	0.951286	0.989287	No	No	No
	DNAH5	63	158	16	2	1	1.02071	1.10298	1.10298	0.0730722	0.888958	0.715223	0.935608	0.766167	0.997198	0.89564	0.985173	0.955475	0.989287	No	No	No
	GATA4	3	7	0	0	0	1.07325	0	0	0	0.901355	0.43606	0.720455	1	0.997198	0.789535	0.926396	0.956672	0.989287	No	No	No
	CDK6	1	3	0	0	0	0.776126	0	0	0	0.747662	0.436098	0.722254	1	0.972651	0.789535	0.926396	0.95726	0.989287	No	No	No
	NRAS	0	1	0	0	0	0.62199	0	0	0	0.680067	0.536148	0.778592	1	0.955114	0.805671	0.932392	0.973449	0.994993	No	No	No
	BCL2L1	2	5	0	0	0	1.09175	0	0	0	0.892741	0.505885	0.783819	1	0.997198	0.789535	0.932392	0.974739	0.994993	No	No	No
	COL20A1	24	50	2	2	0	1.17131	1.09224	1.09224	0	0.507468	0.870762	0.802574	1	0.876249	0.956805	0.93846	0.979085	0.994993	No	No	No
	GMDS	2	7	1	0	0	1.35003	1.88132	1.88132	0	0.617139	0.593863	0.810181	1	0.932417	0.844847	0.93846	0.980722	0.994993	No	No	No
	FHIT	0	2	0	0	0	1.13127	0	0	0	0.897207	0.567057	0.832301	1	0.997198	0.825351	0.947194	0.985079	0.994993	No	No	No
	NCOR1	15	38	5	1	0	0.952432	1.24588	1.24588	0	0.866546	0.64835	0.838042	1	0.997198	0.884753	0.947194	0.986113	0.994993	No	No	No
	TCF7L2	6	13	0	1	0	1.24628	0.946701	0.946701	0	0.615838	0.958394	0.867042	1	0.932417	0.990459	0.960903	0.990741	0.994993	No	No	No
	ALB	4	7	1	0	0	0.75273	0.793178	0.793178	0	0.60396	0.824503	0.871855	1	0.928716	0.943395	0.960903	0.991414	0.994993	No	No	No
	GNAS	25	45	1	1	0	0.98827	0.82566	0.82566	0	0.961157	0.787984	0.964434	1	0.997198	0.941624	0.991097	0.99936	0.99936	No	No	No
