# Supplementary material for: Spatiotemporal genomic profiling of intestinal metaplasia reveals clonal dynamics of gastric cancer progression
Source: Cancer Cell. 2023 Dec 11;41(12):2019–2037.e8. doi: 10.1016/j.ccell.2023.10.004 (PMC10729843; doi:10.1016/j.ccell.2023.10.004)
Supplement: Table S3. Driver mutation rate in normal, IM and GC samples across various cohorts including GCEP1000 validation cohort, related to Figure 1 [file mmc4.xlsx]

## Sheet: Sheet1
	Table S3. Driver mutation rate in normal, IM and GC samples across various cohorts including GCEP1000 validation cohort. Related to Figure 1.
	Dataset	GCEP1000	GCEP1000	GCEP1000	GCEP1000	TCGA	TCGA	GASCAD	HK
	Data type	Normal	IM	IM (Antrum only)	IM (Body/Cardia only)	GC	GC (Asian only)	GC	GC		IM vs Normal		IM (Antrum) vs IM (Body/Cardia)		GC (TCGA) vs IM		GC (Asian TCGA) vs IM		GC (Singapore) vs IM		GC (Hong Kong) vs IM				Validation dataset (n=150)
	n	98	1119	632	487	436	89	213	100		OR	P-value	OR	P-value	OR	P-value	OR	P-value	OR	P-value	OR	P-value			SG (n=33)	non-SG (n=117)	OR (SG vs non-SG)	P-value
	SOX9	0.0102041	0.126005	0.183544	0.0513347	0.0344037	0.0224719	0.0328638	0.02		13.9716	9.90788e-05	4.15015	6.93194e-12	0.247297	5.56017e-09	0.159584	0.00172744	0.235858	1.40785e-05	0.141674	0.000500371		SOX9	4	10	1.47	0.51
	ARID1A	0.0612245	0.142091	0.096519	0.201232	0.252294	0.224719	0.178404	0.18		2.53818	0.021045	0.424381	1.05721e-06	2.03627	7.0062e-07	1.74911	0.0430483	1.31077	0.172003	1.32502	0.30055		ARID1A	5	18	0.98	1
	ARID2	0.0102041	0.0911528	0.0870253	0.0965092	0.0802752	0.0561798	0.0422535	0.05		9.72022	0.00209517	0.892456	0.601575	0.870333	0.5506	0.593702	0.333955	0.440108	0.0149036	0.524991	0.197666		ARID2	4	15	0.94	1
	FBXW7	0.0102041	0.0983021	0.131329	0.0554415	0.0848624	0.0561798	0.0516432	0.06		10.5655	0.00140695	2.57352	1.78597e-05	0.8507	0.441645	0.546219	0.25865	0.499736	0.0272343	0.585709	0.284282		FBXW7	2	20	0.31	0.16
	CTNNB1	0.0510204	0.0616622	0.0522152	0.073922	0.0642202	0.0561798	0.0422535	0.04		1.22207	0.827121	0.690421	0.16755	1.0443	0.907096	0.905856	1	0.671538	0.339269	0.634259	0.510433		CTNNB1	2	6	1.19	1
	KRAS	0.0102041	0.0268097	0.0189873	0.036961	0.0917431	0.0449438	0.0516432	0.04		2.67071	0.506552	0.504606	0.0913908	3.66301	1.85885e-07	1.70729	0.308804	1.97556	0.0789872	1.51189	0.354707		KRAS	0	1	0	1
	BCOR	0.0306122	0.0795353	0.102848	0.0492813	0.0802752	0.0449438	0.0469484	0.01		2.73467	0.10717	2.21002	0.00113072	1.01011	1	0.544834	0.303634	0.570314	0.116037	0.116997	0.00489833		BCOR	5	6	3.27	0.065
	KDM6A	0	0.0482574	0.0490506	0.0472279	0.0344037	0.0337079	0.028169	0.06		Inf	0.0183005	1.04055	1	0.702818	0.273485	0.688169	0.793821	0.571865	0.277344	1.25861	0.626238		KDM6A	3	11	0.96	1
	PIGR	0.0306122	0.0589812	0.0886076	0.0205339	0.0344037	0.0224719	0.0422535	0.05		1.98394	0.35964	4.63217	6.15616e-07	0.568634	0.0562285	0.36698	0.227489	0.704047	0.41755	0.839851	1		PIGR	1	12	0.28	0.3
	CCND1	0.0102041	0.0169794	0.0189873	0.0143737	0.00688073	0	0	0		1.67484	1	1.32686	0.644799	0.401316	0.15581	0	0.390305	0	0.0575041	0	0.393975		CCND1	1	2	1.9	0.53
	KMT2D	0.0204082	0.121537	0.117089	0.12731	0.167431	0.157303	0.107981	0.09		6.63538	0.000756965	0.909143	0.644791	1.45318	0.0203299	1.34885	0.317254	0.875047	0.645336	0.71503	0.421717		KMT2D	8	23	1.31	0.63
	CDKN1B	0	0.0178731	0.0253165	0.00821355	0.00458716	0	0.00469484	0		Inf	0.397788	3.13353	0.0393651	0.253365	0.0541997	0	0.391671	0.259363	0.230766	0	0.39992		CDKN1B	0	2	0	1
	ERBB2	0.0204082	0.0580876	0.0743671	0.036961	0.0573394	0.0449438	0.0751174	0.07		2.95839	0.162173	2.09201	0.00949598	0.986341	1	0.763238	0.812632	1.31669	0.347821	1.2203	0.655568		ERBB2	2	15	0.44	0.36
	ERBB3	0.0306122	0.0697051	0.0901899	0.0431211	0.0986239	0.0561798	0.0751174	0.05		2.37149	0.200678	2.19824	0.00201891	1.45989	0.0584366	0.794558	0.827547	1.0839	0.770594	0.702609	0.676747		ERBB3	1	12	0.28	0.3
	FOXA2	0	0.025916	0.0363924	0.0123203	0.00688073	0.0224719	0	0		Inf	0.162066	3.02493	0.0129247	0.260551	0.0160747	0.864139	1	0	0.00927216	0	0.163154		FOXA2	1	0	Inf	0.22
	KLF5	0	0.0250223	0.0253165	0.0246407	0.0114679	0	0.00938967	0.01		Inf	0.160608	1.02812	1	0.452212	0.116995	0	0.259674	0.369525	0.209679	0.393788	0.50582		KLF5	0	0	0	1
	RUNX1	0.0102041	0.023235	0.0363924	0.00616016	0.00688073	0	0.00938967	0		2.30627	0.7181	6.08569	0.000538218	0.291401	0.0353923	0	0.252223	0.398668	0.29555	0	0.263665		RUNX1	1	3	1.19	1
	FAT4	0.0612245	0.157283	0.212025	0.0862423	0.215596	0.202247	0.14554	0.08		2.86006	0.00762048	2.84844	4.8709e-09	1.47227	0.00729381	1.35798	0.292532	0.912681	0.756934	0.466153	0.0405114		FAT4	10	25	1.59	0.35
	FLG	0.0714286	0.165326	0.212025	0.104723	0.236239	0.202247	0.183099	0.17		2.57351	0.0133211	2.29872	1.42447e-06	1.56112	0.00173394	1.27966	0.376979	1.13146	0.548709	1.03404	0.888624		FLG	9	39	0.75	0.67
	TP53	0.0102041	0.0205541	0.0205696	0.0205339	0.488532	0.505618	0.497653	0.55		2.03468	0.714836	1.00178	1	45.3136	2.64224e-109	48.207	9.6468e-40	46.9072	7.85398e-73	57.5732	7.02502e-49		TP53	2	4	1.81	0.61
	CIC	0	0.0500447	0.0648734	0.0308008	0.0665138	0.0561798	0.056338	0.03		Inf	0.0193111	2.18151	0.012175	1.35226	0.214432	1.12975	0.799676	1.13319	0.73359	0.587287	0.472831		CIC	2	11	0.62	0.73
	MAP3K1	0.0102041	0.0357462	0.0458861	0.0225873	0.0252294	0.0224719	0.0187793	0.01		3.5936	0.247251	2.07981	0.0500754	0.6983	0.343854	0.620321	0.763898	0.516479	0.293504	0.272652	0.247403		MAP3K1	0	5	0	0.59
	BRAF	0.0102041	0.0277033	0.0221519	0.0349076	0.0298165	0.0224719	0.0140845	0		2.76223	0.508382	0.626586	0.204173	1.07857	0.86498	0.806934	1	0.501593	0.343816	0	0.171252		BRAF	0	2	0	1
	ARID1B	0.0204082	0.0411081	0.0443038	0.036961	0.0665138	0.0561798	0.0375587	0.03		2.05686	0.423575	1.20767	0.649151	1.66146	0.0471497	1.38802	0.417645	0.910367	1	0.721599	0.791979		ARID1B	1	5	0.7	1
	BCORL1	0.0102041	0.0464701	0.0506329	0.0410678	0.059633	0	0.056338	0.02		4.72389	0.118233	1.24509	0.477356	1.30101	0.301287	0	0.0282272	1.22483	0.488965	0.418975	0.310142		BCORL1	2	4	1.81	0.61
	DDX3X	0.0306122	0.0428954	0.039557	0.0472279	0.0366972	0.0449438	0.00469484	0.01		1.41888	0.792561	0.831028	0.554099	0.850092	0.670639	1.04997	0.789399	0.105333	0.00261543	0.225537	0.176287		DDX3X	1	4	0.88	1
