# Supplementary material for: Spatiotemporal genomic profiling of intestinal metaplasia reveals clonal dynamics of gastric cancer progression
Source: Cancer Cell. 2023 Dec 11;41(12):2019–2037.e8. doi: 10.1016/j.ccell.2023.10.004 (PMC10729843; doi:10.1016/j.ccell.2023.10.004)
Supplement: Table S4. Univariate and multivariate analysis of the association between driver alterations and dysplasia, related to Figure 7 — Factors with p < 0.15 in univariable analysis were assessed in the multivariate analysis. [file mmc5.xlsx]

## Sheet: Sheet1
	Table S4. Univariate and multivariate analysis of the association between driver alterations and dysplasia. Factors with p<0.15 in univariable analysis were assessed in the multivariate analysis. Related to Figure 7.
	Mutations	Univariate analysis				Multivariate analysis
		p-value	Odds ratio	95% C.I.		p-value	Odds ratio	95% C.I.
				Lower	Upper			Lower	Upper
	ARID2	0.018	3.504	1.242	9.886	0.386	2.031	0.41	10.072
	KMT2D	0.138	2.169	0.78	6.03	0.933	1.065	0.242	4.684
	FAT4	0.022	2.735	1.155	6.475	0.265	1.931	0.607	6.139
	BRAF	0.042	5.091	1.061	24.427	0.035	6.272	1.142	34.432
	BCORL1	0.066	3.306	0.923	11.837	0.041	4.6	1.067	19.829
	DDX3X	0.004	5.522	1.732	17.6	0.003	6.93	1.897	25.315
	ARID1A_ARID2	0.042	5.091	1.061	24.427	0.666	1.786	0.129	24.78
	ARID1A_BCOR	0.131	5.4	0.605	48.192	0.661	0.479	0.018	12.866
	ARID1A_ERBB3	0.012	8.054	1.577	41.134	0.046	8.949	1.043	76.799
	ARID1A_FAT4	0.095	3.708	0.796	17.266	0.678	0.548	0.032	9.402
	ARID2_BCOR	0.093	6.761	0.725	63.021	0.27	5.645	0.261	122.132
	ARID2_FAT4	0.053	4.659	0.98	22.147	0.98	1.033	0.079	13.557
	FBXW7_KMT2D	0.032	5.61	1.156	27.216	0.228	3.677	0.442	30.559
	KMT2D_ARID1B	0.131	5.4	0.605	48.192	0.286	4.199	0.302	58.464
	PIGR_FAT4	0.042	5.091	1.061	24.427	0.411	2.531	0.276	23.205
	PIGR_FLG	0.032	5.61	1.156	27.216	0.592	1.838	0.198	17.019
